# Supplementary material for: Molecular Dynamics Simulations of Human FOXO3 Reveal Intrinsically Disordered Regions Spread Spatially by Intramolecular Electrostatic Repulsion
Source: Biomolecules. 2021 Jun 8;11(6):856. doi: 10.3390/biom11060856 (PMC8228108; doi:10.3390/biom11060856)
Supplement: Supplementary file 1 [file biomolecules-11-00856-s001.zip]

Archive with 3 entries (2 files):
- Supplementary_files/
- Supplementary_files/Supplementary Information 2021-04-15.pdf
- Supplementary_files/Video S1 FOXO3-DNA_complex.mp4
